# Supplementary material for: COVID-19 Prevalence among Czech Dentists
Source: Int J Environ Res Public Health. 2021 Nov 27;18(23):12488. doi: 10.3390/ijerph182312488 (PMC8656522; doi:10.3390/ijerph182312488)
Supplement: Supplementary file 1 [file ijerph-18-12488-s001.zip]

Archive with 1 entries (1 files):
- SM.pdf
